# Supplementary material for: Lactoferrin-Decorated PLGA Nanoparticles for Targeted Tamoxifen Repurposing in Glioblastoma Cells
Source: Polymers (Basel). 2026 Apr 27;18(9):1055. doi: 10.3390/polym18091055 (PMC13165678; doi:10.3390/polym18091055)
Supplement: Supplementary file 1 [file polymers-18-01055-s001.zip]

Archive with 1 entries (1 files):
- polymers-4245194-supplementary.pdf
